# Supplementary material for: Addressing inaccuracies in BLOSUM computation improves homology search performance
Source: BMC Bioinformatics. 2016 Apr 27;17:189. doi: 10.1186/s12859-016-1060-3 (PMC4849092; doi:10.1186/s12859-016-1060-3)
Supplement: Additional file 2 — List of best performing matrix/gap parameter combinations. (CSV 47.6 kb) [file 12859_2016_1060_MOESM2_ESM.csv]

Maximum Sequence Identity	ASTRAL version	Substitution Matrix	Gap open penalty	Gap extension penalty	Obtained Coverage
astral20	1.55	BL13plus_BLOSUM50	14	2	0.14868
astral20	1.55	BL13plus_BLOSUM62	12	2	0.156018
astral20	1.55	BLOSUM50	18	1	0.139201
astral20	1.55	BLOSUM62	15	2	0.151815
astral20	1.55	BLOSUM50	14	1	0.156417
astral20	1.55	BLOSUM62	9	1	0.1518
astral20	1.55	BL13plus_CorBLOSUM57	16	1	0.148864
astral20	1.55	BL13plus_CorBLOSUM66	11	2	0.161057
astral20	1.55	CorBLOSUM57	17	1	0.142067
astral20	1.55	CorBLOSUM67	14	2	0.152141
astral20	1.55	CorBLOSUM49	14	1	0.155171
astral20	1.55	CorBLOSUM61	9	1	0.14953
astral20	1.55	BL13plus_RBLOSUM59	16	2	0.154702
astral20	1.55	BL13plus_RBLOSUM69	12	2	0.16337
astral20	1.55	RBLOSUM59	17	1	0.145626
astral20	1.55	RBLOSUM69	16	1	0.148434
astral20	1.55	RBLOSUM52	14	1	0.157663
astral20	1.55	RBLOSUM64	9	1	0.15045
astral20	1.57	BL13plus_BLOSUM50	16	2	0.141334
astral20	1.57	BL13plus_BLOSUM62	13	1	0.15154
astral20	1.57	BLOSUM50	19	1	0.137675
astral20	1.57	BLOSUM62	19	1	0.141173
astral20	1.57	BLOSUM50	14	1	0.149107
astral20	1.57	BLOSUM62	6	2	0.146645
astral20	1.57	BL13plus_CorBLOSUM57	13	2	0.145203
astral20	1.57	BL13plus_CorBLOSUM66	12	1	0.14907
astral20	1.57	CorBLOSUM57	18	1	0.135308
astral20	1.57	CorBLOSUM67	15	1	0.146022
astral20	1.57	CorBLOSUM49	11	2	0.15136
astral20	1.57	CorBLOSUM61	9	1	0.142076
astral20	1.57	BL13plus_RBLOSUM59	16	1	0.14674
astral20	1.57	BL13plus_RBLOSUM69	13	1	0.151177
astral20	1.57	RBLOSUM59	16	1	0.141644
astral20	1.57	RBLOSUM69	19	1	0.147856
astral20	1.57	RBLOSUM52	14	1	0.152001
astral20	1.57	RBLOSUM64	9	1	0.140534
astral20	1.59	BL13plus_BLOSUM50	15	1	0.133492
astral20	1.59	BL13plus_BLOSUM62	14	1	0.144817
astral20	1.59	BLOSUM50	19	1	0.129406
astral20	1.59	BLOSUM62	15	1	0.133369
astral20	1.59	BLOSUM50	13	1	0.142296
astral20	1.59	BLOSUM62	9	1	0.134191
astral20	1.59	BL13plus_CorBLOSUM57	16	1	0.134666
astral20	1.59	BL13plus_CorBLOSUM66	13	1	0.143898
astral20	1.59	CorBLOSUM57	17	1	0.12723
astral20	1.59	CorBLOSUM67	15	1	0.139523
astral20	1.59	CorBLOSUM49	12	1	0.142589
astral20	1.59	CorBLOSUM61	8	1	0.132433
astral20	1.59	BL13plus_RBLOSUM59	15	1	0.137508
astral20	1.59	BL13plus_RBLOSUM69	12	1	0.144445
astral20	1.59	RBLOSUM59	17	1	0.131013
astral20	1.59	RBLOSUM69	18	1	0.140023
astral20	1.59	RBLOSUM52	14	1	0.14161
astral20	1.59	RBLOSUM64	8	1	0.130966
astral20	1.61	BL13plus_BLOSUM50	15	1	0.130171
astral20	1.61	BL13plus_BLOSUM62	12	1	0.140172
astral20	1.61	BLOSUM50	16	1	0.127316
astral20	1.61	BLOSUM62	17	1	0.130952
astral20	1.61	BLOSUM50	13	1	0.138573
astral20	1.61	BLOSUM62	9	1	0.133521
astral20	1.61	BL13plus_CorBLOSUM57	16	1	0.13141
astral20	1.61	BL13plus_CorBLOSUM66	12	1	0.13947
astral20	1.61	CorBLOSUM57	16	1	0.127544
astral20	1.61	CorBLOSUM67	15	1	0.131265
astral20	1.61	CorBLOSUM49	13	1	0.138339
astral20	1.61	CorBLOSUM61	8	1	0.127457
astral20	1.61	BL13plus_RBLOSUM59	15	1	0.134648
astral20	1.61	BL13plus_RBLOSUM69	13	1	0.142547
astral20	1.61	RBLOSUM59	16	1	0.133513
astral20	1.61	RBLOSUM69	18	1	0.137695
astral20	1.61	RBLOSUM52	12	1	0.137189
astral20	1.61	RBLOSUM64	8	1	0.126923
astral20	1.63	BL13plus_BLOSUM50	16	1	0.133462
astral20	1.63	BL13plus_BLOSUM62	14	1	0.143428
astral20	1.63	BLOSUM50	18	1	0.129211
astral20	1.63	BLOSUM62	19	1	0.132633
astral20	1.63	BLOSUM50	14	1	0.140852
astral20	1.63	BLOSUM62	9	1	0.139131
astral20	1.63	BL13plus_CorBLOSUM57	18	1	0.13129
astral20	1.63	BL13plus_CorBLOSUM66	13	1	0.141554
astral20	1.63	CorBLOSUM57	16	1	0.123939
astral20	1.63	CorBLOSUM67	17	1	0.133585
astral20	1.63	CorBLOSUM49	16	1	0.143906
astral20	1.63	CorBLOSUM61	8	1	0.132129
astral20	1.63	BL13plus_RBLOSUM59	15	1	0.135984
astral20	1.63	BL13plus_RBLOSUM69	13	1	0.144364
astral20	1.63	RBLOSUM59	17	1	0.129204
astral20	1.63	RBLOSUM69	18	1	0.134541
astral20	1.63	RBLOSUM52	15	1	0.14188
astral20	1.63	RBLOSUM64	8	1	0.13213
astral20	1.65	BL13plus_BLOSUM50	15	1	0.127899
astral20	1.65	BL13plus_BLOSUM62	13	1	0.139949
astral20	1.65	BLOSUM50	20	1	0.130299
astral20	1.65	BLOSUM62	18	1	0.136601
astral20	1.65	BLOSUM50	13	1	0.145422
astral20	1.65	BLOSUM62	9	1	0.139025
astral20	1.65	BL13plus_CorBLOSUM57	18	1	0.132238
astral20	1.65	BL13plus_CorBLOSUM66	13	1	0.143119
astral20	1.65	CorBLOSUM57	19	1	0.129577
astral20	1.65	CorBLOSUM67	18	1	0.140188
astral20	1.65	CorBLOSUM49	16	1	0.142859
astral20	1.65	CorBLOSUM61	11	1	0.133798
astral20	1.65	BL13plus_RBLOSUM59	17	1	0.135968
astral20	1.65	BL13plus_RBLOSUM69	13	1	0.143652
astral20	1.65	RBLOSUM59	18	1	0.134479
astral20	1.65	RBLOSUM69	20	1	0.138994
astral20	1.65	RBLOSUM52	16	1	0.142482
astral20	1.65	RBLOSUM64	8	1	0.133571
astral20	1.67	BL13plus_BLOSUM50	17	1	0.130754
astral20	1.67	BL13plus_BLOSUM62	14	1	0.137714
astral20	1.67	BLOSUM50	20	1	0.128086
astral20	1.67	BLOSUM62	16	2	0.134974
astral20	1.67	BLOSUM50	12	1	0.13284
astral20	1.67	BLOSUM62	11	1	0.132063
astral20	1.67	BL13plus_CorBLOSUM57	17	2	0.132847
astral20	1.67	BL13plus_CorBLOSUM66	14	1	0.138729
astral20	1.67	CorBLOSUM57	20	1	0.132531
astral20	1.67	CorBLOSUM67	18	1	0.136981
astral20	1.67	CorBLOSUM49	14	1	0.131948
astral20	1.67	CorBLOSUM61	9	1	0.128827
astral20	1.67	BL13plus_RBLOSUM59	18	1	0.13436
astral20	1.67	BL13plus_RBLOSUM69	13	1	0.139165
astral20	1.67	RBLOSUM59	20	1	0.133336
astral20	1.67	RBLOSUM69	19	1	0.134026
astral20	1.67	RBLOSUM52	12	1	0.131794
astral20	1.67	RBLOSUM64	8	1	0.128781
astral20	1.69	BL13plus_BLOSUM50	19	1	0.123021
astral20	1.69	BL13plus_BLOSUM62	14	1	0.129358
astral20	1.69	BLOSUM50	17	2	0.117416
astral20	1.69	BLOSUM62	15	2	0.127614
astral20	1.69	BLOSUM50	12	1	0.124898
astral20	1.69	BLOSUM62	9	1	0.122464
astral20	1.69	BL13plus_CorBLOSUM57	18	1	0.125608
astral20	1.69	BL13plus_CorBLOSUM66	14	1	0.129304
astral20	1.69	CorBLOSUM57	20	1	0.124074
astral20	1.69	CorBLOSUM67	18	1	0.127526
astral20	1.69	CorBLOSUM49	17	1	0.125733
astral20	1.69	CorBLOSUM61	9	1	0.122046
astral20	1.69	BL13plus_RBLOSUM59	18	1	0.128039
astral20	1.69	BL13plus_RBLOSUM69	13	1	0.131826
astral20	1.69	RBLOSUM59	19	1	0.122661
astral20	1.69	RBLOSUM69	19	1	0.126595
astral20	1.69	RBLOSUM52	17	1	0.125272
astral20	1.69	RBLOSUM64	9	1	0.122473
astral20	1.71	BL13plus_BLOSUM50	18	1	0.121698
astral20	1.71	BL13plus_BLOSUM62	14	1	0.130214
astral20	1.71	BLOSUM50	17	2	0.117858
astral20	1.71	BLOSUM62	16	2	0.12783
astral20	1.71	BLOSUM50	14	1	0.124328
astral20	1.71	BLOSUM62	9	1	0.125705
astral20	1.71	BL13plus_CorBLOSUM57	18	1	0.123966
astral20	1.71	BL13plus_CorBLOSUM66	14	1	0.125465
astral20	1.71	CorBLOSUM57	20	1	0.123999
astral20	1.71	CorBLOSUM67	18	1	0.130011
astral20	1.71	CorBLOSUM49	15	1	0.126829
astral20	1.71	CorBLOSUM61	9	1	0.12237
astral20	1.71	BL13plus_RBLOSUM59	18	1	0.125382
astral20	1.71	BL13plus_RBLOSUM69	15	1	0.129358
astral20	1.71	RBLOSUM59	19	1	0.121525
astral20	1.71	RBLOSUM69	20	1	0.127602
astral20	1.71	RBLOSUM52	15	1	0.124815
astral20	1.71	RBLOSUM64	9	1	0.121831
astral20	1.73	BL13plus_BLOSUM50	18	1	0.115727
astral20	1.73	BL13plus_BLOSUM62	14	1	0.122511
astral20	1.73	BLOSUM50	18	2	0.114234
astral20	1.73	BLOSUM62	20	1	0.120994
astral20	1.73	BLOSUM50	12	1	0.114947
astral20	1.73	BLOSUM62	9	1	0.116328
astral20	1.73	BL13plus_CorBLOSUM57	20	1	0.117332
astral20	1.73	BL13plus_CorBLOSUM66	15	1	0.119542
astral20	1.73	CorBLOSUM57	19	2	0.115661
astral20	1.73	CorBLOSUM67	18	1	0.122274
astral20	1.73	CorBLOSUM49	16	1	0.117347
astral20	1.73	CorBLOSUM61	8	1	0.110288
astral20	1.73	BL13plus_RBLOSUM59	18	1	0.120578
astral20	1.73	BL13plus_RBLOSUM69	14	1	0.122655
astral20	1.73	RBLOSUM59	20	1	0.11647
astral20	1.73	RBLOSUM69	19	1	0.121954
astral20	1.73	RBLOSUM52	15	1	0.11603
astral20	1.73	RBLOSUM64	7	1	0.111228
astral20	1.75	BL13plus_BLOSUM50	17	1	0.115287
astral20	1.75	BL13plus_BLOSUM62	14	1	0.123107
astral20	1.75	BLOSUM50	19	2	0.116913
astral20	1.75	BLOSUM62	16	2	0.124514
astral20	1.75	BLOSUM50	12	1	0.121931
astral20	1.75	BLOSUM62	9	1	0.119034
astral20	1.75	BL13plus_CorBLOSUM57	20	1	0.118424
astral20	1.75	BL13plus_CorBLOSUM66	14	1	0.120184
astral20	1.75	CorBLOSUM57	19	2	0.120926
astral20	1.75	CorBLOSUM67	19	1	0.122287
astral20	1.75	CorBLOSUM49	15	1	0.12101
astral20	1.75	CorBLOSUM61	8	1	0.11397
astral20	1.75	BL13plus_RBLOSUM59	20	1	0.119891
astral20	1.75	BL13plus_RBLOSUM69	15	1	0.121341
astral20	1.75	RBLOSUM59	20	1	0.121081
astral20	1.75	RBLOSUM69	19	1	0.120671
astral20	1.75	RBLOSUM52	14	1	0.119799
astral20	1.75	RBLOSUM64	8	1	0.113713
astral20	2.01	BL13plus_BLOSUM50	19	1	0.116954
astral20	2.01	BL13plus_BLOSUM62	14	1	0.124538
astral20	2.01	BLOSUM50	19	2	0.11551
astral20	2.01	BLOSUM62	16	2	0.124207
astral20	2.01	BLOSUM50	12	1	0.120698
astral20	2.01	BLOSUM62	8	1	0.119276
astral20	2.01	BL13plus_CorBLOSUM57	20	1	0.120166
astral20	2.01	BL13plus_CorBLOSUM66	14	1	0.127185
astral20	2.01	CorBLOSUM57	17	2	0.121119
astral20	2.01	CorBLOSUM67	18	1	0.124108
astral20	2.01	CorBLOSUM49	12	1	0.120937
astral20	2.01	CorBLOSUM61	8	1	0.115084
astral20	2.01	BL13plus_RBLOSUM59	20	1	0.121316
astral20	2.01	BL13plus_RBLOSUM69	14	1	0.126196
astral20	2.01	RBLOSUM59	20	1	0.120535
astral20	2.01	RBLOSUM69	18	1	0.123768
astral20	2.01	RBLOSUM52	12	1	0.118433
astral20	2.01	RBLOSUM64	8	1	0.113954
astral20	2.02	BL13plus_BLOSUM50	19	1	0.116891
astral20	2.02	BL13plus_BLOSUM62	14	1	0.124554
astral20	2.02	BLOSUM50	19	2	0.115811
astral20	2.02	BLOSUM62	16	2	0.124586
astral20	2.02	BLOSUM50	12	1	0.121364
astral20	2.02	BLOSUM62	8	1	0.119464
astral20	2.02	BL13plus_CorBLOSUM57	20	1	0.120156
astral20	2.02	BL13plus_CorBLOSUM66	14	1	0.127214
astral20	2.02	CorBLOSUM57	17	2	0.121506
astral20	2.02	CorBLOSUM67	18	1	0.124102
astral20	2.02	CorBLOSUM49	12	1	0.120933
astral20	2.02	CorBLOSUM61	8	1	0.115078
astral20	2.02	BL13plus_RBLOSUM59	20	1	0.121889
astral20	2.02	BL13plus_RBLOSUM69	14	1	0.126533
astral20	2.02	RBLOSUM59	20	1	0.12068
astral20	2.02	RBLOSUM69	18	1	0.123766
astral20	2.02	RBLOSUM52	16	1	0.118642
astral20	2.02	RBLOSUM64	8	1	0.113747
astral20	2.03	BL13plus_BLOSUM50	19	1	0.118776
astral20	2.03	BL13plus_BLOSUM62	15	1	0.124079
astral20	2.03	BLOSUM50	17	2	0.115688
astral20	2.03	BLOSUM62	20	1	0.125663
astral20	2.03	BLOSUM50	13	1	0.119003
astral20	2.03	BLOSUM62	8	1	0.120721
astral20	2.03	BL13plus_CorBLOSUM57	18	1	0.121129
astral20	2.03	BL13plus_CorBLOSUM66	14	1	0.127557
astral20	2.03	CorBLOSUM57	17	2	0.123827
astral20	2.03	CorBLOSUM67	18	1	0.12811
astral20	2.03	CorBLOSUM49	15	1	0.121901
astral20	2.03	CorBLOSUM61	9	1	0.116531
astral20	2.03	BL13plus_RBLOSUM59	19	1	0.120592
astral20	2.03	BL13plus_RBLOSUM69	14	1	0.126164
astral20	2.03	RBLOSUM59	20	1	0.122232
astral20	2.03	RBLOSUM69	18	1	0.127268
astral20	2.03	RBLOSUM52	17	1	0.12159
astral20	2.03	RBLOSUM64	9	1	0.115841
astral20	2.04	BL13plus_BLOSUM50	18	1	0.133037
astral20	2.04	BL13plus_BLOSUM62	15	1	0.13727
astral20	2.04	BLOSUM50	20	2	0.130046
astral20	2.04	BLOSUM62	16	2	0.141161
astral20	2.04	BLOSUM50	15	1	0.133296
astral20	2.04	BLOSUM62	10	1	0.132096
astral20	2.04	BL13plus_CorBLOSUM57	13	2	0.137167
astral20	2.04	BL13plus_CorBLOSUM66	14	1	0.142078
astral20	2.04	CorBLOSUM57	17	2	0.140265
astral20	2.04	CorBLOSUM67	15	2	0.138013
astral20	2.04	CorBLOSUM49	14	1	0.136491
astral20	2.04	CorBLOSUM61	9	1	0.133839
astral20	2.04	BL13plus_RBLOSUM59	14	2	0.135628
astral20	2.04	BL13plus_RBLOSUM69	14	1	0.139977
astral20	2.04	RBLOSUM59	16	2	0.136579
astral20	2.04	RBLOSUM69	20	1	0.134006
astral20	2.04	RBLOSUM52	15	1	0.136068
astral20	2.04	RBLOSUM64	9	1	0.131709
astral20	2.05	BL13plus_BLOSUM50	18	1	0.137923
astral20	2.05	BL13plus_BLOSUM62	14	1	0.141593
astral20	2.05	BLOSUM50	18	2	0.136312
astral20	2.05	BLOSUM62	16	2	0.147103
astral20	2.05	BLOSUM50	15	1	0.140425
astral20	2.05	BLOSUM62	10	1	0.136629
astral20	2.05	BL13plus_CorBLOSUM57	13	2	0.14019
astral20	2.05	BL13plus_CorBLOSUM66	14	1	0.149404
astral20	2.05	CorBLOSUM57	17	2	0.143122
astral20	2.05	CorBLOSUM67	14	2	0.145108
astral20	2.05	CorBLOSUM49	14	1	0.144739
astral20	2.05	CorBLOSUM61	9	1	0.14053
astral20	2.05	BL13plus_RBLOSUM59	14	2	0.137357
astral20	2.05	BL13plus_RBLOSUM69	13	1	0.147106
astral20	2.05	RBLOSUM59	16	2	0.14072
astral20	2.05	RBLOSUM69	20	1	0.141752
astral20	2.05	RBLOSUM52	15	1	0.143215
astral20	2.05	RBLOSUM64	9	1	0.138638
astral20	2.06	BL13plus_BLOSUM50	16	2	0.141326
astral20	2.06	BL13plus_BLOSUM62	15	1	0.14658
astral20	2.06	BLOSUM50	19	2	0.136733
astral20	2.06	BLOSUM62	15	2	0.146333
astral20	2.06	BLOSUM50	15	1	0.147364
astral20	2.06	BLOSUM62	10	1	0.146512
astral20	2.06	BL13plus_CorBLOSUM57	18	1	0.1438
astral20	2.06	BL13plus_CorBLOSUM66	15	1	0.152753
astral20	2.06	CorBLOSUM57	19	2	0.144874
astral20	2.06	CorBLOSUM67	15	2	0.1464
astral20	2.06	CorBLOSUM49	16	1	0.150487
astral20	2.06	CorBLOSUM61	9	1	0.147254
astral20	2.06	BL13plus_RBLOSUM59	16	2	0.14317
astral20	2.06	BL13plus_RBLOSUM69	13	1	0.146532
astral20	2.06	RBLOSUM59	18	2	0.14154
astral20	2.06	RBLOSUM69	20	1	0.144547
astral20	2.06	RBLOSUM52	16	1	0.154393
astral20	2.06	RBLOSUM64	9	1	0.145574
astral40	1.55	BL13plus_BLOSUM50	14	1	0.374995
astral40	1.55	BL13plus_BLOSUM62	13	1	0.384152
astral40	1.55	BLOSUM50	16	1	0.374387
astral40	1.55	BLOSUM62	15	1	0.376472
astral40	1.55	BLOSUM50	13	1	0.383574
astral40	1.55	BLOSUM62	9	1	0.378861
astral40	1.55	BL13plus_CorBLOSUM57	17	1	0.377747
astral40	1.55	BL13plus_CorBLOSUM66	12	1	0.382683
astral40	1.55	CorBLOSUM57	18	1	0.37195
astral40	1.55	CorBLOSUM67	15	1	0.380316
astral40	1.55	CorBLOSUM49	11	2	0.382168
astral40	1.55	CorBLOSUM61	8	1	0.375522
astral40	1.55	BL13plus_RBLOSUM59	15	1	0.381817
astral40	1.55	BL13plus_RBLOSUM69	11	2	0.381587
astral40	1.55	RBLOSUM59	16	1	0.375374
astral40	1.55	RBLOSUM69	15	1	0.378748
astral40	1.55	RBLOSUM52	11	2	0.383354
astral40	1.55	RBLOSUM64	8	1	0.37701
astral40	1.57	BL13plus_BLOSUM50	16	1	0.367053
astral40	1.57	BL13plus_BLOSUM62	11	1	0.3749
astral40	1.57	BLOSUM50	19	1	0.368398
astral40	1.57	BLOSUM62	16	1	0.368969
astral40	1.57	BLOSUM50	13	1	0.376471
astral40	1.57	BLOSUM62	6	2	0.372951
astral40	1.57	BL13plus_CorBLOSUM57	18	1	0.372196
astral40	1.57	BL13plus_CorBLOSUM66	11	1	0.375412
astral40	1.57	CorBLOSUM57	19	1	0.366357
astral40	1.57	CorBLOSUM67	15	1	0.371078
astral40	1.57	CorBLOSUM49	13	1	0.373358
astral40	1.57	CorBLOSUM61	8	1	0.369331
astral40	1.57	BL13plus_RBLOSUM59	15	1	0.372932
astral40	1.57	BL13plus_RBLOSUM69	13	1	0.374761
astral40	1.57	RBLOSUM59	12	2	0.369382
astral40	1.57	RBLOSUM69	17	1	0.370335
astral40	1.57	RBLOSUM52	11	2	0.376759
astral40	1.57	RBLOSUM64	8	1	0.371319
astral40	1.59	BL13plus_BLOSUM50	14	1	0.367904
astral40	1.59	BL13plus_BLOSUM62	12	1	0.375222
astral40	1.59	BLOSUM50	18	1	0.367881
astral40	1.59	BLOSUM62	19	1	0.367845
astral40	1.59	BLOSUM50	13	1	0.374101
astral40	1.59	BLOSUM62	9	1	0.373248
astral40	1.59	BL13plus_CorBLOSUM57	17	1	0.369495
astral40	1.59	BL13plus_CorBLOSUM66	11	1	0.373973
astral40	1.59	CorBLOSUM57	17	1	0.365601
astral40	1.59	CorBLOSUM67	16	1	0.367879
astral40	1.59	CorBLOSUM49	14	1	0.374957
astral40	1.59	CorBLOSUM61	8	1	0.36887
astral40	1.59	BL13plus_RBLOSUM59	16	1	0.370553
astral40	1.59	BL13plus_RBLOSUM69	13	1	0.376632
astral40	1.59	RBLOSUM59	17	1	0.36959
astral40	1.59	RBLOSUM69	17	1	0.371739
astral40	1.59	RBLOSUM52	13	1	0.373811
astral40	1.59	RBLOSUM64	8	1	0.369054
astral40	1.61	BL13plus_BLOSUM50	14	1	0.369587
astral40	1.61	BL13plus_BLOSUM62	12	1	0.376462
astral40	1.61	BLOSUM50	17	1	0.370524
astral40	1.61	BLOSUM62	17	1	0.371911
astral40	1.61	BLOSUM50	14	1	0.374427
astral40	1.61	BLOSUM62	9	1	0.375697
astral40	1.61	BL13plus_CorBLOSUM57	17	1	0.371347
astral40	1.61	BL13plus_CorBLOSUM66	10	1	0.37348
astral40	1.61	CorBLOSUM57	17	1	0.369069
astral40	1.61	CorBLOSUM67	16	1	0.37162
astral40	1.61	CorBLOSUM49	14	1	0.376951
astral40	1.61	CorBLOSUM61	8	1	0.371335
astral40	1.61	BL13plus_RBLOSUM59	14	1	0.373313
astral40	1.61	BL13plus_RBLOSUM69	11	1	0.377042
astral40	1.61	RBLOSUM59	17	1	0.372494
astral40	1.61	RBLOSUM69	15	1	0.37472
astral40	1.61	RBLOSUM52	13	1	0.375987
astral40	1.61	RBLOSUM64	8	1	0.37136
astral40	1.63	BL13plus_BLOSUM50	15	1	0.373895
astral40	1.63	BL13plus_BLOSUM62	13	1	0.37864
astral40	1.63	BLOSUM50	18	1	0.372265
astral40	1.63	BLOSUM62	18	2	0.372563
astral40	1.63	BLOSUM50	13	1	0.377926
astral40	1.63	BLOSUM62	9	1	0.378966
astral40	1.63	BL13plus_CorBLOSUM57	15	1	0.375842
astral40	1.63	BL13plus_CorBLOSUM66	14	1	0.379272
astral40	1.63	CorBLOSUM57	19	1	0.37626
astral40	1.63	CorBLOSUM67	17	1	0.376283
astral40	1.63	CorBLOSUM49	13	1	0.381532
astral40	1.63	CorBLOSUM61	8	1	0.377016
astral40	1.63	BL13plus_RBLOSUM59	16	1	0.379829
astral40	1.63	BL13plus_RBLOSUM69	12	1	0.377555
astral40	1.63	RBLOSUM59	19	1	0.377338
astral40	1.63	RBLOSUM69	17	1	0.375559
astral40	1.63	RBLOSUM52	14	1	0.381989
astral40	1.63	RBLOSUM64	8	1	0.379561
astral40	1.65	BL13plus_BLOSUM50	15	1	0.369434
astral40	1.65	BL13plus_BLOSUM62	13	1	0.373339
astral40	1.65	BLOSUM50	18	1	0.370473
astral40	1.65	BLOSUM62	18	2	0.372722
astral40	1.65	BLOSUM50	14	1	0.376394
astral40	1.65	BLOSUM62	8	1	0.376462
astral40	1.65	BL13plus_CorBLOSUM57	17	1	0.37361
astral40	1.65	BL13plus_CorBLOSUM66	13	1	0.373814
astral40	1.65	CorBLOSUM57	19	1	0.374885
astral40	1.65	CorBLOSUM67	16	1	0.376205
astral40	1.65	CorBLOSUM49	14	1	0.378649
astral40	1.65	CorBLOSUM61	9	1	0.375675
astral40	1.65	BL13plus_RBLOSUM59	16	1	0.377879
astral40	1.65	BL13plus_RBLOSUM69	14	1	0.375698
astral40	1.65	RBLOSUM59	20	1	0.377466
astral40	1.65	RBLOSUM69	17	1	0.375842
astral40	1.65	RBLOSUM52	14	1	0.379122
astral40	1.65	RBLOSUM64	8	1	0.375989
astral40	1.67	BL13plus_BLOSUM50	18	1	0.378592
astral40	1.67	BL13plus_BLOSUM62	13	1	0.38082
astral40	1.67	BLOSUM50	19	1	0.377467
astral40	1.67	BLOSUM62	17	1	0.379017
astral40	1.67	BLOSUM50	13	1	0.383781
astral40	1.67	BLOSUM62	10	1	0.383364
astral40	1.67	BL13plus_CorBLOSUM57	17	1	0.383613
astral40	1.67	BL13plus_CorBLOSUM66	11	2	0.381853
astral40	1.67	CorBLOSUM57	16	1	0.381518
astral40	1.67	CorBLOSUM67	16	2	0.382916
astral40	1.67	CorBLOSUM49	14	1	0.38553
astral40	1.67	CorBLOSUM61	8	1	0.382054
astral40	1.67	BL13plus_RBLOSUM59	19	1	0.382014
astral40	1.67	BL13plus_RBLOSUM69	14	1	0.383641
astral40	1.67	RBLOSUM59	19	1	0.381932
astral40	1.67	RBLOSUM69	20	1	0.380999
astral40	1.67	RBLOSUM52	14	1	0.385237
astral40	1.67	RBLOSUM64	9	1	0.381464
astral40	1.69	BL13plus_BLOSUM50	14	1	0.367601
astral40	1.69	BL13plus_BLOSUM62	9	2	0.367652
astral40	1.69	BLOSUM50	16	2	0.36529
astral40	1.69	BLOSUM62	17	2	0.365246
astral40	1.69	BLOSUM50	15	1	0.371498
astral40	1.69	BLOSUM62	10	1	0.36935
astral40	1.69	BL13plus_CorBLOSUM57	16	1	0.370893
astral40	1.69	BL13plus_CorBLOSUM66	13	1	0.368078
astral40	1.69	CorBLOSUM57	19	1	0.368604
astral40	1.69	CorBLOSUM67	13	2	0.371254
astral40	1.69	CorBLOSUM49	15	1	0.371756
astral40	1.69	CorBLOSUM61	9	1	0.366829
astral40	1.69	BL13plus_RBLOSUM59	19	1	0.371001
astral40	1.69	BL13plus_RBLOSUM69	15	1	0.370629
astral40	1.69	RBLOSUM59	16	1	0.369037
astral40	1.69	RBLOSUM69	18	1	0.370622
astral40	1.69	RBLOSUM52	15	1	0.374508
astral40	1.69	RBLOSUM64	9	1	0.368954
astral40	1.71	BL13plus_BLOSUM50	17	1	0.364058
astral40	1.71	BL13plus_BLOSUM62	15	1	0.367457
astral40	1.71	BLOSUM50	17	2	0.362683
astral40	1.71	BLOSUM62	20	1	0.365797
astral40	1.71	BLOSUM50	15	1	0.368054
astral40	1.71	BLOSUM62	10	1	0.365313
astral40	1.71	BL13plus_CorBLOSUM57	19	1	0.368458
astral40	1.71	BL13plus_CorBLOSUM66	14	1	0.365636
astral40	1.71	CorBLOSUM57	20	1	0.36579
astral40	1.71	CorBLOSUM67	14	2	0.367786
astral40	1.71	CorBLOSUM49	16	1	0.369876
astral40	1.71	CorBLOSUM61	9	1	0.362574
astral40	1.71	BL13plus_RBLOSUM59	19	1	0.367984
astral40	1.71	BL13plus_RBLOSUM69	15	1	0.367184
astral40	1.71	RBLOSUM59	15	2	0.363555
astral40	1.71	RBLOSUM69	19	1	0.366799
astral40	1.71	RBLOSUM52	16	1	0.369608
astral40	1.71	RBLOSUM64	9	1	0.363751
astral40	1.73	BL13plus_BLOSUM50	17	1	0.366055
astral40	1.73	BL13plus_BLOSUM62	10	2	0.369594
astral40	1.73	BLOSUM50	16	2	0.366594
astral40	1.73	BLOSUM62	20	1	0.368851
astral40	1.73	BLOSUM50	15	1	0.370978
astral40	1.73	BLOSUM62	9	1	0.367465
astral40	1.73	BL13plus_CorBLOSUM57	18	1	0.37185
astral40	1.73	BL13plus_CorBLOSUM66	13	1	0.371002
astral40	1.73	CorBLOSUM57	20	1	0.367962
astral40	1.73	CorBLOSUM67	18	1	0.370226
astral40	1.73	CorBLOSUM49	15	1	0.372592
astral40	1.73	CorBLOSUM61	9	1	0.366984
astral40	1.73	BL13plus_RBLOSUM59	19	1	0.369993
astral40	1.73	BL13plus_RBLOSUM69	14	1	0.370496
astral40	1.73	RBLOSUM59	19	1	0.368192
astral40	1.73	RBLOSUM69	20	1	0.370414
astral40	1.73	RBLOSUM52	15	1	0.37347
astral40	1.73	RBLOSUM64	9	1	0.367394
astral40	1.75	BL13plus_BLOSUM50	12	2	0.368316
astral40	1.75	BL13plus_BLOSUM62	10	2	0.370596
astral40	1.75	BLOSUM50	17	2	0.37217
astral40	1.75	BLOSUM62	20	1	0.37397
astral40	1.75	BLOSUM50	12	2	0.372957
astral40	1.75	BLOSUM62	10	1	0.373127
astral40	1.75	BL13plus_CorBLOSUM57	18	1	0.371778
astral40	1.75	BL13plus_CorBLOSUM66	9	2	0.374673
astral40	1.75	CorBLOSUM57	20	1	0.374244
astral40	1.75	CorBLOSUM67	19	1	0.373943
astral40	1.75	CorBLOSUM49	15	1	0.375953
astral40	1.75	CorBLOSUM61	9	1	0.371603
astral40	1.75	BL13plus_RBLOSUM59	11	2	0.371863
astral40	1.75	BL13plus_RBLOSUM69	10	2	0.37183
astral40	1.75	RBLOSUM59	16	2	0.373352
astral40	1.75	RBLOSUM69	15	2	0.373909
astral40	1.75	RBLOSUM52	15	1	0.375963
astral40	1.75	RBLOSUM64	9	1	0.371936
astral40	2.01	BL13plus_BLOSUM50	12	2	0.392885
astral40	2.01	BL13plus_BLOSUM62	13	1	0.396151
astral40	2.01	BLOSUM50	16	2	0.392505
astral40	2.01	BLOSUM62	20	1	0.39633
astral40	2.01	BLOSUM50	12	2	0.399244
astral40	2.01	BLOSUM62	10	1	0.39769
astral40	2.01	BL13plus_CorBLOSUM57	18	1	0.396111
astral40	2.01	BL13plus_CorBLOSUM66	14	1	0.398021
astral40	2.01	CorBLOSUM57	19	1	0.395998
astral40	2.01	CorBLOSUM67	19	1	0.39743
astral40	2.01	CorBLOSUM49	15	1	0.398962
astral40	2.01	CorBLOSUM61	9	1	0.394545
astral40	2.01	BL13plus_RBLOSUM59	12	2	0.396632
astral40	2.01	BL13plus_RBLOSUM69	14	1	0.39663
astral40	2.01	RBLOSUM59	17	2	0.395944
astral40	2.01	RBLOSUM69	15	2	0.397105
astral40	2.01	RBLOSUM52	15	1	0.400091
astral40	2.01	RBLOSUM64	9	1	0.395194
astral40	2.02	BL13plus_BLOSUM50	12	2	0.392884
astral40	2.02	BL13plus_BLOSUM62	13	1	0.396195
astral40	2.02	BLOSUM50	16	2	0.392464
astral40	2.02	BLOSUM62	20	1	0.396347
astral40	2.02	BLOSUM50	12	2	0.399249
astral40	2.02	BLOSUM62	10	1	0.397685
astral40	2.02	BL13plus_CorBLOSUM57	18	1	0.396112
astral40	2.02	BL13plus_CorBLOSUM66	14	1	0.3981
astral40	2.02	CorBLOSUM57	19	1	0.395997
astral40	2.02	CorBLOSUM67	13	2	0.39718
astral40	2.02	CorBLOSUM49	15	1	0.398966
astral40	2.02	CorBLOSUM61	9	1	0.394517
astral40	2.02	BL13plus_RBLOSUM59	12	2	0.396599
astral40	2.02	BL13plus_RBLOSUM69	14	1	0.396634
astral40	2.02	RBLOSUM59	17	2	0.395945
astral40	2.02	RBLOSUM69	15	2	0.397107
astral40	2.02	RBLOSUM52	15	1	0.400095
astral40	2.02	RBLOSUM64	9	1	0.3952
astral40	2.03	BL13plus_BLOSUM50	14	2	0.408376
astral40	2.03	BL13plus_BLOSUM62	10	2	0.412786
astral40	2.03	BLOSUM50	16	2	0.406989
astral40	2.03	BLOSUM62	19	1	0.410671
astral40	2.03	BLOSUM50	11	2	0.41275
astral40	2.03	BLOSUM62	9	1	0.411221
astral40	2.03	BL13plus_CorBLOSUM57	19	1	0.413492
astral40	2.03	BL13plus_CorBLOSUM66	12	1	0.413967
astral40	2.03	CorBLOSUM57	15	2	0.411924
astral40	2.03	CorBLOSUM67	13	2	0.412321
astral40	2.03	CorBLOSUM49	15	1	0.414062
astral40	2.03	CorBLOSUM61	9	1	0.409066
astral40	2.03	BL13plus_RBLOSUM59	19	1	0.411192
astral40	2.03	BL13plus_RBLOSUM69	13	1	0.412447
astral40	2.03	RBLOSUM59	16	2	0.409535
astral40	2.03	RBLOSUM69	19	1	0.411359
astral40	2.03	RBLOSUM52	15	1	0.414586
astral40	2.03	RBLOSUM64	9	1	0.410221
astral40	2.04	BL13plus_BLOSUM50	16	1	0.421767
astral40	2.04	BL13plus_BLOSUM62	10	2	0.425997
astral40	2.04	BLOSUM50	20	1	0.423737
astral40	2.04	BLOSUM62	19	1	0.426449
astral40	2.04	BLOSUM50	12	1	0.423555
astral40	2.04	BLOSUM62	10	1	0.4224
astral40	2.04	BL13plus_CorBLOSUM57	19	1	0.425473
astral40	2.04	BL13plus_CorBLOSUM66	9	2	0.42731
astral40	2.04	CorBLOSUM57	18	1	0.427066
astral40	2.04	CorBLOSUM67	18	1	0.427709
astral40	2.04	CorBLOSUM49	15	1	0.425313
astral40	2.04	CorBLOSUM61	9	1	0.423006
astral40	2.04	BL13plus_RBLOSUM59	18	1	0.425718
astral40	2.04	BL13plus_RBLOSUM69	13	1	0.426532
astral40	2.04	RBLOSUM59	18	1	0.426739
astral40	2.04	RBLOSUM69	18	1	0.427209
astral40	2.04	RBLOSUM52	14	1	0.426189
astral40	2.04	RBLOSUM64	9	1	0.422865
astral40	2.05	BL13plus_BLOSUM50	18	1	0.424811
astral40	2.05	BL13plus_BLOSUM62	13	1	0.428943
astral40	2.05	BLOSUM50	20	1	0.427576
astral40	2.05	BLOSUM62	18	1	0.429604
astral40	2.05	BLOSUM50	11	1	0.42679
astral40	2.05	BLOSUM62	10	1	0.424474
astral40	2.05	BL13plus_CorBLOSUM57	17	1	0.428935
astral40	2.05	BL13plus_CorBLOSUM66	9	2	0.428948
astral40	2.05	CorBLOSUM57	18	1	0.429856
astral40	2.05	CorBLOSUM67	18	1	0.431002
astral40	2.05	CorBLOSUM49	14	1	0.42883
astral40	2.05	CorBLOSUM61	9	1	0.424742
astral40	2.05	BL13plus_RBLOSUM59	15	1	0.427641
astral40	2.05	BL13plus_RBLOSUM69	13	1	0.429588
astral40	2.05	RBLOSUM59	17	1	0.42961
astral40	2.05	RBLOSUM69	19	1	0.431071
astral40	2.05	RBLOSUM52	14	1	0.429808
astral40	2.05	RBLOSUM64	9	1	0.424974
astral40	2.06	BL13plus_BLOSUM50	16	1	0.431866
astral40	2.06	BL13plus_BLOSUM62	10	2	0.435745
astral40	2.06	BLOSUM50	16	2	0.429145
astral40	2.06	BLOSUM62	18	1	0.432976
astral40	2.06	BLOSUM50	11	2	0.437054
astral40	2.06	BLOSUM62	10	1	0.434649
astral40	2.06	BL13plus_CorBLOSUM57	19	1	0.432717
astral40	2.06	BL13plus_CorBLOSUM66	13	1	0.436179
astral40	2.06	CorBLOSUM57	19	1	0.432381
astral40	2.06	CorBLOSUM67	19	1	0.436352
astral40	2.06	CorBLOSUM49	15	1	0.438865
astral40	2.06	CorBLOSUM61	9	1	0.434647
astral40	2.06	BL13plus_RBLOSUM59	17	1	0.433483
astral40	2.06	BL13plus_RBLOSUM69	13	1	0.435439
astral40	2.06	RBLOSUM59	18	1	0.432802
astral40	2.06	RBLOSUM69	16	1	0.434431
astral40	2.06	RBLOSUM52	15	1	0.43746
astral40	2.06	RBLOSUM64	9	1	0.435088
astral70	1.55	BL13plus_BLOSUM50	14	1	0.47038
astral70	1.55	BL13plus_BLOSUM62	12	1	0.473915
astral70	1.55	BLOSUM50	18	1	0.470975
astral70	1.55	BLOSUM62	16	1	0.474002
astral70	1.55	BLOSUM50	14	1	0.474907
astral70	1.55	BLOSUM62	7	2	0.474754
astral70	1.55	BL13plus_CorBLOSUM57	17	1	0.473014
astral70	1.55	BL13plus_CorBLOSUM66	11	1	0.476199
astral70	1.55	CorBLOSUM57	18	1	0.471421
astral70	1.55	CorBLOSUM67	15	1	0.476081
astral70	1.55	CorBLOSUM49	13	1	0.476662
astral70	1.55	CorBLOSUM61	9	1	0.474219
astral70	1.55	BL13plus_RBLOSUM59	17	1	0.472731
astral70	1.55	BL13plus_RBLOSUM69	13	1	0.475134
astral70	1.55	RBLOSUM59	17	1	0.473078
astral70	1.55	RBLOSUM69	15	1	0.474432
astral70	1.55	RBLOSUM52	13	1	0.476981
astral70	1.55	RBLOSUM64	9	1	0.474585
astral70	1.57	BL13plus_BLOSUM50	14	1	0.463466
astral70	1.57	BL13plus_BLOSUM62	11	1	0.468363
astral70	1.57	BLOSUM50	18	1	0.465437
astral70	1.57	BLOSUM62	16	1	0.467244
astral70	1.57	BLOSUM50	14	1	0.46804
astral70	1.57	BLOSUM62	9	1	0.468121
astral70	1.57	BL13plus_CorBLOSUM57	16	1	0.466807
astral70	1.57	BL13plus_CorBLOSUM66	11	1	0.470441
astral70	1.57	CorBLOSUM57	17	1	0.466615
astral70	1.57	CorBLOSUM67	15	1	0.468377
astral70	1.57	CorBLOSUM49	13	1	0.470067
astral70	1.57	CorBLOSUM61	8	1	0.466145
astral70	1.57	BL13plus_RBLOSUM59	17	1	0.467655
astral70	1.57	BL13plus_RBLOSUM69	12	1	0.468129
astral70	1.57	RBLOSUM59	17	1	0.467971
astral70	1.57	RBLOSUM69	16	1	0.467986
astral70	1.57	RBLOSUM52	13	1	0.470615
astral70	1.57	RBLOSUM64	8	1	0.467986
astral70	1.59	BL13plus_BLOSUM50	14	1	0.461059
astral70	1.59	BL13plus_BLOSUM62	12	1	0.463462
astral70	1.59	BLOSUM50	19	1	0.461674
astral70	1.59	BLOSUM62	17	1	0.464387
astral70	1.59	BLOSUM50	12	1	0.464732
astral70	1.59	BLOSUM62	9	1	0.465083
astral70	1.59	BL13plus_CorBLOSUM57	17	1	0.463158
astral70	1.59	BL13plus_CorBLOSUM66	12	1	0.466461
astral70	1.59	CorBLOSUM57	18	1	0.460767
astral70	1.59	CorBLOSUM67	15	1	0.464536
astral70	1.59	CorBLOSUM49	13	1	0.468504
astral70	1.59	CorBLOSUM61	8	1	0.464581
astral70	1.59	BL13plus_RBLOSUM59	15	1	0.464564
astral70	1.59	BL13plus_RBLOSUM69	12	1	0.46626
astral70	1.59	RBLOSUM59	17	1	0.464915
astral70	1.59	RBLOSUM69	16	1	0.465826
astral70	1.59	RBLOSUM52	13	1	0.467815
astral70	1.59	RBLOSUM64	8	1	0.465174
astral70	1.61	BL13plus_BLOSUM50	14	1	0.461763
astral70	1.61	BL13plus_BLOSUM62	12	1	0.46398
astral70	1.61	BLOSUM50	19	1	0.46096
astral70	1.61	BLOSUM62	16	1	0.463401
astral70	1.61	BLOSUM50	12	1	0.464597
astral70	1.61	BLOSUM62	9	1	0.464901
astral70	1.61	BL13plus_CorBLOSUM57	17	1	0.463985
astral70	1.61	BL13plus_CorBLOSUM66	11	1	0.46541
astral70	1.61	CorBLOSUM57	20	1	0.459145
astral70	1.61	CorBLOSUM67	16	1	0.463438
astral70	1.61	CorBLOSUM49	13	1	0.46728
astral70	1.61	CorBLOSUM61	8	1	0.463493
astral70	1.61	BL13plus_RBLOSUM59	15	1	0.464945
astral70	1.61	BL13plus_RBLOSUM69	12	1	0.465554
astral70	1.61	RBLOSUM59	17	1	0.465002
astral70	1.61	RBLOSUM69	15	1	0.465411
astral70	1.61	RBLOSUM52	13	1	0.466559
astral70	1.61	RBLOSUM64	8	1	0.464419
astral70	1.63	BL13plus_BLOSUM50	16	1	0.465682
astral70	1.63	BL13plus_BLOSUM62	13	1	0.467165
astral70	1.63	BLOSUM50	18	1	0.461701
astral70	1.63	BLOSUM62	19	1	0.46383
astral70	1.63	BLOSUM50	12	1	0.468731
astral70	1.63	BLOSUM62	9	1	0.46942
astral70	1.63	BL13plus_CorBLOSUM57	17	1	0.468486
astral70	1.63	BL13plus_CorBLOSUM66	14	1	0.467845
astral70	1.63	CorBLOSUM57	18	1	0.464347
astral70	1.63	CorBLOSUM67	18	1	0.465913
astral70	1.63	CorBLOSUM49	14	1	0.471302
astral70	1.63	CorBLOSUM61	8	1	0.469234
astral70	1.63	BL13plus_RBLOSUM59	16	1	0.469846
astral70	1.63	BL13plus_RBLOSUM69	13	1	0.468551
astral70	1.63	RBLOSUM59	18	1	0.465026
astral70	1.63	RBLOSUM69	15	1	0.466007
astral70	1.63	RBLOSUM52	14	1	0.472429
astral70	1.63	RBLOSUM64	8	1	0.469392
astral70	1.65	BL13plus_BLOSUM50	15	1	0.469543
astral70	1.65	BL13plus_BLOSUM62	13	1	0.471715
astral70	1.65	BLOSUM50	20	1	0.465336
astral70	1.65	BLOSUM62	16	2	0.467343
astral70	1.65	BLOSUM50	12	1	0.472465
astral70	1.65	BLOSUM62	9	1	0.473754
astral70	1.65	BL13plus_CorBLOSUM57	17	1	0.471681
astral70	1.65	BL13plus_CorBLOSUM66	15	1	0.470332
astral70	1.65	CorBLOSUM57	20	1	0.469398
astral70	1.65	CorBLOSUM67	19	1	0.470351
astral70	1.65	CorBLOSUM49	14	1	0.475372
astral70	1.65	CorBLOSUM61	8	1	0.473193
astral70	1.65	BL13plus_RBLOSUM59	16	1	0.47236
astral70	1.65	BL13plus_RBLOSUM69	14	1	0.470637
astral70	1.65	RBLOSUM59	18	1	0.470521
astral70	1.65	RBLOSUM69	15	1	0.470829
astral70	1.65	RBLOSUM52	13	1	0.476313
astral70	1.65	RBLOSUM64	8	1	0.472727
astral70	1.67	BL13plus_BLOSUM50	18	1	0.48041
astral70	1.67	BL13plus_BLOSUM62	14	1	0.481492
astral70	1.67	BLOSUM50	19	1	0.477336
astral70	1.67	BLOSUM62	20	1	0.479048
astral70	1.67	BLOSUM50	14	1	0.482583
astral70	1.67	BLOSUM62	9	1	0.481987
astral70	1.67	BL13plus_CorBLOSUM57	17	1	0.482958
astral70	1.67	BL13plus_CorBLOSUM66	15	1	0.481091
astral70	1.67	CorBLOSUM57	20	1	0.480289
astral70	1.67	CorBLOSUM67	20	1	0.481497
astral70	1.67	CorBLOSUM49	14	1	0.484398
astral70	1.67	CorBLOSUM61	8	1	0.48155
astral70	1.67	BL13plus_RBLOSUM59	17	1	0.482624
astral70	1.67	BL13plus_RBLOSUM69	15	1	0.480446
astral70	1.67	RBLOSUM59	20	1	0.48084
astral70	1.67	RBLOSUM69	20	1	0.479795
astral70	1.67	RBLOSUM52	13	1	0.483796
astral70	1.67	RBLOSUM64	8	1	0.48129
astral70	1.69	BL13plus_BLOSUM50	15	1	0.46922
astral70	1.69	BL13plus_BLOSUM62	10	2	0.470074
astral70	1.69	BLOSUM50	16	2	0.466501
astral70	1.69	BLOSUM62	15	2	0.468326
astral70	1.69	BLOSUM50	15	1	0.471268
astral70	1.69	BLOSUM62	9	1	0.470833
astral70	1.69	BL13plus_CorBLOSUM57	16	1	0.469835
astral70	1.69	BL13plus_CorBLOSUM66	13	1	0.469191
astral70	1.69	CorBLOSUM57	20	1	0.469931
astral70	1.69	CorBLOSUM67	15	2	0.470821
astral70	1.69	CorBLOSUM49	15	1	0.472776
astral70	1.69	CorBLOSUM61	9	1	0.467718
astral70	1.69	BL13plus_RBLOSUM59	19	1	0.471395
astral70	1.69	BL13plus_RBLOSUM69	10	2	0.47129
astral70	1.69	RBLOSUM59	18	1	0.470105
astral70	1.69	RBLOSUM69	20	1	0.469444
astral70	1.69	RBLOSUM52	15	1	0.472605
astral70	1.69	RBLOSUM64	9	1	0.468844
astral70	1.71	BL13plus_BLOSUM50	17	1	0.45971
astral70	1.71	BL13plus_BLOSUM62	13	1	0.459933
astral70	1.71	BLOSUM50	16	2	0.460683
astral70	1.71	BLOSUM62	20	1	0.462157
astral70	1.71	BLOSUM50	12	2	0.458202
astral70	1.71	BLOSUM62	9	1	0.458036
astral70	1.71	BL13plus_CorBLOSUM57	18	1	0.462623
astral70	1.71	BL13plus_CorBLOSUM66	14	1	0.461159
astral70	1.71	CorBLOSUM57	20	1	0.464503
astral70	1.71	CorBLOSUM67	14	2	0.46329
astral70	1.71	CorBLOSUM49	15	1	0.460606
astral70	1.71	CorBLOSUM61	9	1	0.456875
astral70	1.71	BL13plus_RBLOSUM59	17	1	0.463888
astral70	1.71	BL13plus_RBLOSUM69	10	2	0.461616
astral70	1.71	RBLOSUM59	18	2	0.464768
astral70	1.71	RBLOSUM69	14	2	0.461449
astral70	1.71	RBLOSUM52	9	2	0.461173
astral70	1.71	RBLOSUM64	10	1	0.457661
astral70	1.73	BL13plus_BLOSUM50	16	1	0.458055
astral70	1.73	BL13plus_BLOSUM62	9	2	0.457357
astral70	1.73	BLOSUM50	16	2	0.457916
astral70	1.73	BLOSUM62	19	1	0.459898
astral70	1.73	BLOSUM50	8	2	0.45795
astral70	1.73	BLOSUM62	8	1	0.453996
astral70	1.73	BL13plus_CorBLOSUM57	19	1	0.460394
astral70	1.73	BL13plus_CorBLOSUM66	12	1	0.459181
astral70	1.73	CorBLOSUM57	15	2	0.459369
astral70	1.73	CorBLOSUM67	16	1	0.459313
astral70	1.73	CorBLOSUM49	9	2	0.458028
astral70	1.73	CorBLOSUM61	9	1	0.454868
astral70	1.73	BL13plus_RBLOSUM59	18	1	0.460357
astral70	1.73	BL13plus_RBLOSUM69	12	1	0.459452
astral70	1.73	RBLOSUM59	19	1	0.459812
astral70	1.73	RBLOSUM69	17	1	0.460202
astral70	1.73	RBLOSUM52	9	2	0.46098
astral70	1.73	RBLOSUM64	9	1	0.455653
astral70	1.75	BL13plus_BLOSUM50	16	1	0.461493
astral70	1.75	BL13plus_BLOSUM62	10	2	0.462385
astral70	1.75	BLOSUM50	16	2	0.462407
astral70	1.75	BLOSUM62	19	1	0.464973
astral70	1.75	BLOSUM50	8	2	0.460467
astral70	1.75	BLOSUM62	9	1	0.459328
astral70	1.75	BL13plus_CorBLOSUM57	18	1	0.463444
astral70	1.75	BL13plus_CorBLOSUM66	9	2	0.463973
astral70	1.75	CorBLOSUM57	15	2	0.464941
astral70	1.75	CorBLOSUM67	17	1	0.46476
astral70	1.75	CorBLOSUM49	13	1	0.462634
astral70	1.75	CorBLOSUM61	9	1	0.45956
astral70	1.75	BL13plus_RBLOSUM59	16	1	0.463549
astral70	1.75	BL13plus_RBLOSUM69	9	2	0.462151
astral70	1.75	RBLOSUM59	19	1	0.463968
astral70	1.75	RBLOSUM69	17	1	0.464816
astral70	1.75	RBLOSUM52	9	2	0.463614
astral70	1.75	RBLOSUM64	9	1	0.46072
astral70	2.01	BL13plus_BLOSUM50	16	1	0.494046
astral70	2.01	BL13plus_BLOSUM62	10	2	0.492464
astral70	2.01	BLOSUM50	16	2	0.494281
astral70	2.01	BLOSUM62	19	1	0.496428
astral70	2.01	BLOSUM50	11	2	0.493344
astral70	2.01	BLOSUM62	10	1	0.491054
astral70	2.01	BL13plus_CorBLOSUM57	18	1	0.496175
astral70	2.01	BL13plus_CorBLOSUM66	9	2	0.496187
astral70	2.01	CorBLOSUM57	15	2	0.496889
astral70	2.01	CorBLOSUM67	17	1	0.495895
astral70	2.01	CorBLOSUM49	15	1	0.493428
astral70	2.01	CorBLOSUM61	9	1	0.490918
astral70	2.01	BL13plus_RBLOSUM59	16	1	0.495749
astral70	2.01	BL13plus_RBLOSUM69	13	1	0.493434
astral70	2.01	RBLOSUM59	18	1	0.495933
astral70	2.01	RBLOSUM69	17	1	0.496966
astral70	2.01	RBLOSUM52	14	1	0.493932
astral70	2.01	RBLOSUM64	9	1	0.492231
astral70	2.02	BL13plus_BLOSUM50	16	1	0.494055
astral70	2.02	BL13plus_BLOSUM62	10	2	0.493302
astral70	2.02	BLOSUM50	16	2	0.494294
astral70	2.02	BLOSUM62	19	1	0.496428
astral70	2.02	BLOSUM50	11	2	0.493352
astral70	2.02	BLOSUM62	10	1	0.491062
astral70	2.02	BL13plus_CorBLOSUM57	18	1	0.496185
astral70	2.02	BL13plus_CorBLOSUM66	9	2	0.496213
astral70	2.02	CorBLOSUM57	15	2	0.496895
astral70	2.02	CorBLOSUM67	17	1	0.495904
astral70	2.02	CorBLOSUM49	15	1	0.493452
astral70	2.02	CorBLOSUM61	9	1	0.490925
astral70	2.02	BL13plus_RBLOSUM59	16	1	0.495756
astral70	2.02	BL13plus_RBLOSUM69	9	2	0.49406
astral70	2.02	RBLOSUM59	18	1	0.495936
astral70	2.02	RBLOSUM69	17	1	0.496973
astral70	2.02	RBLOSUM52	14	1	0.493938
astral70	2.02	RBLOSUM64	9	1	0.492634
astral70	2.03	BL13plus_BLOSUM50	16	1	0.515124
astral70	2.03	BL13plus_BLOSUM62	10	2	0.51535
astral70	2.03	BLOSUM50	16	2	0.515992
astral70	2.03	BLOSUM62	19	1	0.517359
astral70	2.03	BLOSUM50	11	2	0.514641
astral70	2.03	BLOSUM62	9	1	0.512196
astral70	2.03	BL13plus_CorBLOSUM57	17	1	0.517509
astral70	2.03	BL13plus_CorBLOSUM66	12	1	0.516754
astral70	2.03	CorBLOSUM57	15	2	0.518269
astral70	2.03	CorBLOSUM67	17	1	0.517992
astral70	2.03	CorBLOSUM49	15	1	0.515216
astral70	2.03	CorBLOSUM61	9	1	0.512343
astral70	2.03	BL13plus_RBLOSUM59	16	1	0.516593
astral70	2.03	BL13plus_RBLOSUM69	9	2	0.514567
astral70	2.03	RBLOSUM59	19	1	0.518206
astral70	2.03	RBLOSUM69	18	1	0.518149
astral70	2.03	RBLOSUM52	15	1	0.515731
astral70	2.03	RBLOSUM64	9	1	0.51189
astral70	2.04	BL13plus_BLOSUM50	15	1	0.530042
astral70	2.04	BL13plus_BLOSUM62	10	2	0.53137
astral70	2.04	BLOSUM50	16	2	0.533092
astral70	2.04	BLOSUM62	14	2	0.533384
astral70	2.04	BLOSUM50	9	2	0.52853
astral70	2.04	BLOSUM62	8	1	0.524741
astral70	2.04	BL13plus_CorBLOSUM57	18	1	0.531597
astral70	2.04	BL13plus_CorBLOSUM66	12	1	0.532567
astral70	2.04	CorBLOSUM57	19	1	0.534538
astral70	2.04	CorBLOSUM67	18	1	0.53288
astral70	2.04	CorBLOSUM49	14	1	0.529637
astral70	2.04	CorBLOSUM61	8	1	0.525111
astral70	2.04	BL13plus_RBLOSUM59	18	1	0.532037
astral70	2.04	BL13plus_RBLOSUM69	9	2	0.531282
astral70	2.04	RBLOSUM59	15	2	0.534453
astral70	2.04	RBLOSUM69	14	2	0.534398
astral70	2.04	RBLOSUM52	8	2	0.529603
astral70	2.04	RBLOSUM64	8	1	0.524198
astral70	2.05	BL13plus_BLOSUM50	17	1	0.532443
astral70	2.05	BL13plus_BLOSUM62	12	1	0.533461
astral70	2.05	BLOSUM50	16	2	0.534923
astral70	2.05	BLOSUM62	17	1	0.534907
astral70	2.05	BLOSUM50	11	1	0.53101
astral70	2.05	BLOSUM62	8	1	0.527137
astral70	2.05	BL13plus_CorBLOSUM57	12	2	0.534005
astral70	2.05	BL13plus_CorBLOSUM66	12	1	0.534047
astral70	2.05	CorBLOSUM57	18	1	0.53592
astral70	2.05	CorBLOSUM67	18	1	0.535132
astral70	2.05	CorBLOSUM49	14	1	0.532135
astral70	2.05	CorBLOSUM61	8	1	0.52772
astral70	2.05	BL13plus_RBLOSUM59	17	1	0.534449
astral70	2.05	BL13plus_RBLOSUM69	12	1	0.5342
astral70	2.05	RBLOSUM59	15	2	0.53709
astral70	2.05	RBLOSUM69	14	2	0.535879
astral70	2.05	RBLOSUM52	10	2	0.531792
astral70	2.05	RBLOSUM64	9	1	0.526496
astral70	2.06	BL13plus_BLOSUM50	17	1	0.541256
astral70	2.06	BL13plus_BLOSUM62	13	1	0.541819
astral70	2.06	BLOSUM50	16	2	0.540075
astral70	2.06	BLOSUM62	17	1	0.542208
astral70	2.06	BLOSUM50	15	1	0.542035
astral70	2.06	BLOSUM62	9	1	0.540155
astral70	2.06	BL13plus_CorBLOSUM57	17	1	0.543225
astral70	2.06	BL13plus_CorBLOSUM66	12	1	0.544504
astral70	2.06	CorBLOSUM57	15	2	0.54089
astral70	2.06	CorBLOSUM67	17	1	0.542279
astral70	2.06	CorBLOSUM49	11	2	0.541856
astral70	2.06	CorBLOSUM61	9	1	0.540293
astral70	2.06	BL13plus_RBLOSUM59	17	1	0.542884
astral70	2.06	BL13plus_RBLOSUM69	12	1	0.54276
astral70	2.06	RBLOSUM59	15	2	0.542022
astral70	2.06	RBLOSUM69	20	1	0.542448
astral70	2.06	RBLOSUM52	12	1	0.541961
astral70	2.06	RBLOSUM64	9	1	0.540439
